# Supplementary material for: Cost-effectiveness analysis of CTZ/TAZ for the treatment of ventilated hospital-acquired bacterial pneumonia and ventilator-associated bacterial pneumonia in Japan
Source: BMC Health Serv Res. 2024 Mar 28;24:389. doi: 10.1186/s12913-024-10883-7 (PMC10976789; doi:10.1186/s12913-024-10883-7)
Supplement: Supplementary file 1 — Supplementary Material 1. [file 12913_2024_10883_MOESM1_ESM.xlsx]

## Sheet: Sheet1
Appendix 1 Parameters and distributions for PSA
Inputs	Value	Lower	Upper	Distribution	α	β	Source
Efficacy (%)
Clinical cure (1st) of CTZ/TAZ	60.7	61	72	Beta	5.681	3.67814	a, b
Clinical cure (1st) of MEPM	57.1	49	75	Beta	6.293	4.72802
Mortality (1st) of CTZ/TAZ	20.1	20	31	Beta	7.30534	6.97824
Mortality (1st) of MEPM	25.5	12	28	Beta	5.8951	4.02254
Clinical cure (2nd) of CTZ/TAZ	56.8	57.1	69.2	Beta	6.344	4.82501
Clinical cure (2nd) of MEPM	52.8	43.9	72.5	Beta	7.024	6.27903
Mortality (2nd) of CTZ/TAZ	24.1	24	37.2	Beta	6.5162	5.16429
Mortality (2nd) of MEPM	30.6	14.4	33.6	Beta	4.97881	2.70093
Administration duration (Day)
1st-line treatment of CTZ/TAZ	8	7.64	8.36	Log-normal	2.07944	0.0229747	c
1st-line treatment of MEPM	8.23	7.86	8.6	Log-normal	2.10779	0.022953
2nd-line treatment of CTZ/TAZ	7	4	10	Log-normal	1.94591	0.233748	d
2nd-line treatment of MEPM	7	4	10	Log-normal	1.94591	0.233748
ICU LOS (Day)
1st-line treatment of CTZ/TAZ	28	16	28	Gamma	100	4.67954e-05	b, e
1st-line treatment of MEPM	24	15	28	Gamma	100	4.84665e-05
2nd-line treatment of CTZ/TAZ	21	20	23	Gamma	100	0.000285437
2nd-line treatment of MEPM	21	20	23	Gamma	100	0.000279314
Additional administration day after the treatment (Day)
Administration in ward	30	0	59	Gamma	100	0.00020202	f, g, h
Administration in ICU	30	0	59	Gamma	100	0.00020202
Mechanical ventilation duration (Day)
1st-line treatment of CTZ/TAZ	12	5	28	Normal	14.3	10	b
1st-line treatment of MEPM	13	6	28	Normal	14.8	10
2nd-line treatment of CTZ/TAZ	12	5	28	Normal	14.3	10
2nd-line treatment of MEPM	12	5	28	Normal	14.3	10
Adverse Event rate (%)
Acute renal failure of AMK	6	0	27.6	-	-	-	i
Adverse event treatment cost （Yen）
CTZ/TAZ	42435	-	60303	Gamma	100	0.00235655	j, k, l, m
MEPM	41887	-	59734	Gamma	100	0.00238738
AMK	5688	-	26165	Gamma	100	0.0175809
Utility
Hospitalization with ventilator in ICU	-0.39	-0.402	0.3	Beta	1.24425	-39.529	n
Cured and discharged	0.8	0.66	1	Beta	4.54239	63.5934	o, p
Recovered in general ward	0.77	0.43	0.82	Beta	4.21713	61.5043
CTZ/TAZ=Ceftolozane/Tazobactam, MEPM=Meropenem, AMK=Amikacin, LOS=length of stay, ICU=Intensive Care Unit
aKollef MH et al. 2019 (14) bLodise T et al. 2020 (21) cNaik J et al. 2021 (18) dThe JAID/JSC guide 2019 (10) eICU Hospitalization costs were calculated from the number of ICU LOS days and distribution was established. f Gallagher JC et al. 2018 (26) gBalandin B et al. 2021 (27) hHospitalization costs after the treatment were calcurated from the number of hospitalization days and distribution was…
